# Supplementary material for: Peroxisome Proliferator-Activated Receptor Signaling-Mediated 13-S-Hydroxyoctadecenoic Acid Is Involved in Lipid Metabolic Disorder and Oxidative Stress in the Liver of Freshwater Drum, Aplodinotus grunniens
Source: Antioxidants (Basel). 2023 Aug 15;12(8):1615. doi: 10.3390/antiox12081615 (PMC10451990; doi:10.3390/antiox12081615)
Supplement: Supplementary file 1 [file antioxidants-12-01615-s001.zip]

Archive with 1 entries (1 files):
- antioxidants-2487967-supplementary.xlsx
