# Supplementary material for: Peroxisome Proliferator-Activated Receptor Signaling-Mediated 13-S-Hydroxyoctadecenoic Acid Is Involved in Lipid Metabolic Disorder and Oxidative Stress in the Liver of Freshwater Drum, Aplodinotus grunniens
Source: Antioxidants (Basel). 2023 Aug 15;12(8):1615. doi: 10.3390/antiox12081615 (PMC10451990; doi:10.3390/antiox12081615)
Supplement: Supplementary file 1 [file antioxidants-12-01615-s001.zip › antioxidants-2487967-supplementary.xlsx]

## Sheet: Table S1
Table S1 Formulation and proximate composition of experimental diets
Ingredient/%	0.06	0.12
fish meal	55	55
vital wheat gluten	4	4
soybean protein concentrated	6	6
α-starch	18.5	5
carboxymethylcellulose	0	7.4
fish oil	1	7.1
Saccharomyces cerevisiae	3	3
squid meal	2	2
sodium humate	2	2
Sodium butyrate	1	1
Ethoxyquin	0.5	0.5
choline chloride(50%)	1	1
vitamin premixa	1	1
mineral premixb	1	1
calcium dihydrogen phosphate	2	2
Attapulgite	2	2
total	100	100
Nutriton value (%, dry matter)	0.06	0.12
Dry matter, DM	87.001	88.216
Crude protein, CP	45.131	45.131
Ether extract, EE	6.07	12.048
Nitrogen Free Extract, NFE	6.513	6.5435
Crude fat, CF	0.598	0.598
Ash	14.275	14.3055
Ca	3.2861	3.2861
P	2.16595	2.1646
Total P	2.12715	2.1231
Lysine	3.1891	3.1891
Methionine+Cysteine	1.188	1.188
Methionine	1.1874	1.1874
Threonine	1.7298	1.7298
Arginine	2.5318	2.5318
Fe	203.27	203.27
Gross Energyc	15.702	15.7244
a Mineral contents per kg diets: FeSO4⋅7H2O, 250 mg; CuSO4⋅5H2O, 20 mg; ZnSO4⋅7H2O, 220 mg; Na2SeO3, 0.4 mg; MnSO4⋅4H2O, 70 mg; CoCl2⋅6H2O, 1 mg; KI, 0.26 mg.
b Vitamin contents per kg diets:Vitamin A, 9000 IU; Vitamin B1, 3.2 mg; Vitamin B2, 10.9 mg; Vitamin B5, 20 mg; Vitamin B6, 5 mg; Vitamin B12, 0.016 mg; Vitamin C, 50 mg; Vitamin D, 2000 IU; Vitamin E, 45 mg; Vitamin K3, 2.2 mg; Niacin, 28 mg; Folic acid, 1.65 mg; Pantothenate, 10 mg; Choline, 600 mg.
c Energy, calculated by using standard physiological fuel values of 37.7, 16.7, and 16.7 kJ / g for protein, lipid and carbohydrate, respectively.

## Sheet: Table S2
Table S2 Transcriptome GO enrichment analysis statistics for the high-fat diet experiment
Number	GO ID	Term Type	Description	Pvalue	Padjust
18	GO:0055072	BP	iron ion homeostasis	2.62e-07	0.00156053
39	GO:0016072	BP	rRNA metabolic process	5.5e-07	0.00156053
39	GO:0006364	BP	rRNA processing	7.86e-07	0.00165486
19	GO:0055076	BP	transition metal ion homeostasis	1.37e-06	0.0019489
64	GO:0034660	BP	ncRNA metabolic process	1.74e-06	0.0020971
56	GO:0034470	BP	ncRNA processing	2.04e-06	0.0020971
97	GO:0006396	BP	RNA processing	2.28e-06	0.0020971
141	GO:0016070	BP	RNA metabolic process	2.96e-06	0.0020971
186	GO:0090304	BP	nucleic acid metabolic process	3.76e-06	0.00213148
231	GO:0006139	BP	nucleobase-containing compound metabolic process	4.08e-06	0.00217006
245	GO:0006725	BP	cellular aromatic compound metabolic process	4.5e-06	0.00221443
246	GO:0046483	BP	heterocycle metabolic process	4.95e-06	0.00221443
259	GO:1901360	BP	organic cyclic compound metabolic process	5.09e-06	0.00221443
264	GO:0034641	BP	cellular nitrogen compound metabolic process	5.53e-06	0.00221443
408	GO:0006807	BP	nitrogen compound metabolic process	6.57e-06	0.00221443
328	GO:0043170	BP	macromolecule metabolic process	6.7e-06	0.00221443
492	GO:0044237	BP	cellular metabolic process	6.94e-06	0.00221443
13	GO:0044085	BP	cellular component biogenesis	7.11e-06	0.00221443
13	GO:0022613	BP	ribonucleoprotein complex biogenesis	7.11e-06	0.00221443
502	GO:0044238	BP	primary metabolic process	7.29e-06	0.00221443
593	GO:0008152	BP	metabolic process	7.98e-06	0.00227927
543	GO:0071704	BP	organic substance metabolic process	8.04e-06	0.00227927
23	GO:0055065	BP	metal ion homeostasis	2.54e-05	0.00527383
1005	GO:0009987	BP	cellular process	2.61e-05	0.00528078
1371	GO:0008150	BP	biological_process	3.79e-05	0.00705192
129	GO:0044281	BP	small molecule metabolic process	4.24e-05	0.00725623
11	GO:0006879	BP	cellular iron ion homeostasis	9.87e-05	0.015548
20	GO:0009451	BP	RNA modification	0.000137552	0.0201727
25	GO:0055080	BP	cation homeostasis	0.000158966	0.021463
25	GO:0098771	BP	inorganic ion homeostasis	0.000176109	0.0234059
25	GO:0050801	BP	ion homeostasis	0.00026663	0.0306481
99	GO:0006629	BP	lipid metabolic process	0.000413588	0.039977
29	GO:0048878	BP	chemical homeostasis	0.0004683	0.0436669
9	GO:0042254	BP	ribosome biogenesis	0.000472297	0.0436669
69	GO:0019752	BP	carboxylic acid metabolic process	0.000511366	0.0467707
69	GO:0043436	BP	oxoacid metabolic process	0.00053589	0.0474821
11	GO:0046916	BP	cellular transition metal ion homeostasis	0.000557695	0.0489047
69	GO:0006082	BP	organic acid metabolic process	0.000574642	0.0493728
11	GO:0030684	CC	preribosome	5.08e-07	0.00156053
55	GO:0005730	CC	nucleolus	9.73e-07	0.00165486
131	GO:0043228	CC	non-membrane-bounded organelle	3.81e-05	0.00705192
131	GO:0043232	CC	intracellular non-membrane-bounded organelle	3.81e-05	0.00705192
6	GO:0032040	CC	small-subunit processome	4.44e-05	0.00725623
5	GO:0042645	CC	mitochondrial nucleoid	0.000274928	0.0306825
5	GO:0009295	CC	nucleoid	0.000274928	0.0306825
81	GO:0140657	MF	ATP-dependent activity	2.63e-06	0.0020971
67	GO:0140098	MF	catalytic activity, acting on RNA	2.75e-06	0.0020971
919	GO:0003824	MF	catalytic activity	9.2e-06	0.00244598
374	GO:0016787	MF	hydrolase activity	1.23e-05	0.00291607
38	GO:0004386	MF	helicase activity	1.4e-05	0.00322787
137	GO:0003723	MF	RNA binding	3.74e-05	0.00705192
6	GO:0140102	MF	catalytic activity, acting on a rRNA	4.44e-05	0.00725623
6	GO:0008649	MF	rRNA methyltransferase activity	4.44e-05	0.00725623
39	GO:0004518	MF	nuclease activity	0.000147988	0.0209797
6	GO:0003906	MF	DNA-(apurinic or apyrimidinic site) endonuclease activity	0.000156393	0.021463
105	GO:0140640	MF	catalytic activity, acting on a nucleic acid	0.000158359	0.021463
125	GO:0016788	MF	hydrolase activity, acting on ester bonds	0.000226967	0.028391
136	GO:0016491	MF	oxidoreductase activity	0.000232064	0.0286078
9	GO:1901505	MF	carbohydrate derivative transmembrane transporter activity	0.000283457	0.0306825
9	GO:0015932	MF	nucleobase-containing compound transmembrane transporter activity	0.000283457	0.0306825
4	GO:0000179	MF	rRNA (adenine-N6,N6-)-dimethyltransferase activity	0.000373142	0.037785
23	GO:0042626	MF	ATPase-coupled transmembrane transporter activity	0.000568335	0.0493292

## Sheet: Table S3
Table S3 Transcriptome KEGG enrichment analysis statistics for the high-fat diet experiment
Num	Pathway id	Description	Pvalue	Padjust	First Category	Second Category
34	map03008	Ribosome biogenesis in eukaryotes	1.43e-10	4.9e-08	Genetic Information Processing	Translation
34	map03320	PPAR signaling pathway	2.22e-08	3.81e-06	Organismal Systems	Endocrine system
51	map04141	Protein processing in endoplasmic reticulum	5.85e-05	0.00670823	Genetic Information Processing	Folding, sorting and degradation
24	map04979	Cholesterol metabolism	0.000152816	0.0131422	Organismal Systems	Digestive system
17	map02010	ABC transporters	0.000188824	0.0129911	Environmental Information Processing	Membrane transport
18	map04216	Ferroptosis	0.00129703	0.074363	Cellular Processes	Cell growth and death
38	map04933	AGE-RAGE signaling pathway in diabetic complications	0.00177403	0.0871808	Human Diseases	Endocrine and metabolic disease
20	map04214	Apoptosis - fly	0.00212259	0.0912712	Cellular Processes	Cell growth and death
13	map00630	Glyoxylate and dicarboxylate metabolism	0.0031947	0.122109	Metabolism	Carbohydrate metabolism
9	map00100	Steroid biosynthesis	0.00467866	0.160946	Metabolism	Lipid metabolism
8	map00120	Primary bile acid biosynthesis	0.00480425	0.150242	Metabolism	Lipid metabolism
19	map00240	Pyrimidine metabolism	0.0050431	0.144569	Metabolism	Nucleotide metabolism
24	map04146	Peroxisome	0.00528387	0.139819	Cellular Processes	Transport and catabolism
17	map00270	Cysteine and methionine metabolism	0.00837372	0.205754	Metabolism	Amino acid metabolism
11	map03410	Base excision repair	0.0085601	0.196312	Genetic Information Processing	Replication and repair
15	map04975	Fat digestion and absorption	0.0118403	0.254568	Organismal Systems	Digestive system
8	map00061	Fatty acid biosynthesis	0.0125178	0.253302	Metabolism	Lipid metabolism
8	map00900	Terpenoid backbone biosynthesis	0.0164374	0.314138	Metabolism	Metabolism of terpenoids and polyketides
12	map00020	Citrate cycle (TCA cycle)	0.0167189	0.302701	Metabolism	Carbohydrate metabolism
39	map05418	Fluid shear stress and atherosclerosis	0.017302	0.297595	Human Diseases	Cardiovascular disease
9	map03020	RNA polymerase	0.0182395	0.298781	Genetic Information Processing	Transcription
13	map00260	Glycine, serine and threonine metabolism	0.0199073	0.311277	Metabolism	Amino acid metabolism
22	map04920	Adipocytokine signaling pathway	0.0202989	0.303601	Organismal Systems	Endocrine system
36	map04931	Insulin resistance	0.0247654	0.35497	Human Diseases	Endocrine and metabolic disease
29	map05210	Colorectal cancer	0.0261553	0.359896	Human Diseases	Cancer: specific types
48	map05206	MicroRNAs in cancer	0.0277614	0.367305	Human Diseases	Cancer: overview
11	map01523	Antifolate resistance	0.0285281	0.36347	Human Diseases	Drug resistance: antineoplastic
13	map00620	Pyruvate metabolism	0.0318259	0.391005	Metabolism	Carbohydrate metabolism
29	map05215	Prostate cancer	0.0338682	0.401746	Human Diseases	Cancer: specific types
23	map03013	Nucleocytoplasmic transport	0.0356099	0.408327	Genetic Information Processing	Translation
16	map00983	Drug metabolism - other enzymes	0.0360315	0.399833	Metabolism	Xenobiotics biodegradation and metabolism
13	map00330	Arginine and proline metabolism	0.0422002	0.453652	Metabolism	Amino acid metabolism
52	map05417	Lipid and atherosclerosis	0.0437052	0.455593	Human Diseases	Cardiovascular disease
12	map00071	Fatty acid degradation	0.0442185	0.447387	Metabolism	Lipid metabolism
19	map03018	RNA degradation	0.0465493	0.457513	Genetic Information Processing	Folding, sorting and degradation
36	map00230	Purine metabolism	0.0475882	0.454732	Metabolism	Nucleotide metabolism

## Sheet: Table S4
Table S4 Metabolome KEGG enrichment analysis statistics for the high-fat diet experiment
Num	First Category	Second Category	Pathway Description	Pathway_ID	Database	Ratio_in_study	Ratio_in_pop	Pvalue_uncorrected	Pvalue_corrected
1	Metabolism	Metabolism of cofactors and vitamins	Porphyrin and chlorophyll metabolism	map00860	KEGG PATHWAY	1/85	144/4336	0.9449	0.9449
1	Metabolism	Amino acid metabolism	Arginine and proline metabolism	map00330	KEGG PATHWAY	1/85	78/4336	0.7895	0.7967
1	Metabolism	Lipid metabolism	Biosynthesis of unsaturated fatty acids	map01040	KEGG PATHWAY	1/85	74/4336	0.7718	0.786
1	Metabolism	Metabolism of cofactors and vitamins	Ubiquinone and other terpenoid-quinone biosynthesis	map00130	KEGG PATHWAY	1/85	71/4336	0.7576	0.7787
1	Metabolism	Amino acid metabolism	Phenylalanine metabolism	map00360	KEGG PATHWAY	1/85	60/4336	0.6976	0.7237
1	Metabolism	Carbohydrate metabolism	Pentose and glucuronate interconversions	map00040	KEGG PATHWAY	1/85	58/4336	0.6852	0.7244
1	Metabolism	Metabolism of cofactors and vitamins	Folate biosynthesis	map00790	KEGG PATHWAY	1/85	58/4336	0.6852	0.7244
1	Metabolism	Carbohydrate metabolism	Ascorbate and aldarate metabolism	map00053	KEGG PATHWAY	1/85	57/4336	0.6789	0.7246
1	Environmental Information Processing	Signaling molecules and interaction	Neuroactive ligand-receptor interaction	map04080	KEGG PATHWAY	1/85	52/4336	0.645	0.7019
1	Metabolism	Xenobiotics biodegradation and metabolism	Drug metabolism - other enzymes	map00983	KEGG PATHWAY	1/85	52/4336	0.645	0.7019
1	Metabolism	Amino acid metabolism	Lysine degradation	map00310	KEGG PATHWAY	1/85	50/4336	0.6305	0.6929
1	Metabolism	Carbohydrate metabolism	Propanoate metabolism	map00640	KEGG PATHWAY	1/85	48/4336	0.6154	0.6831
1	Metabolism	Carbohydrate metabolism	Inositol phosphate metabolism	map00562	KEGG PATHWAY	1/85	47/4336	0.6076	0.6882
1	Metabolism	Amino acid metabolism	Histidine metabolism	map00340	KEGG PATHWAY	1/85	47/4336	0.6076	0.6882
1	Metabolism	Carbohydrate metabolism	Galactose metabolism	map00052	KEGG PATHWAY	1/85	46/4336	0.5997	0.6862
11	Metabolism	Lipid metabolism	alpha-Linolenic acid metabolism	map00592	KEGG PATHWAY	1/85	44/4336	0.5833	0.6745
1	Metabolism	Carbohydrate metabolism	Pentose phosphate pathway	map00030	KEGG PATHWAY	1/85	35/4336	0.5013	0.5857
1	Metabolism	Metabolism of cofactors and vitamins	Thiamine metabolism	map00730	KEGG PATHWAY	1/85	31/4336	0.4598	0.543
1	Metabolism	Metabolism of cofactors and vitamins	Pantothenate and CoA biosynthesis	map00770	KEGG PATHWAY	1/85	30/4336	0.449	0.5359
2	Human Diseases	Cancer: overview	Chemical carcinogenesis - DNA adducts	map05204	KEGG PATHWAY	2/85	77/4336	0.4485	0.5411
1	Metabolism	Metabolism of cofactors and vitamins	Vitamin B6 metabolism	map00750	KEGG PATHWAY	1/85	29/4336	0.4379	0.5341
1	Metabolism	Amino acid metabolism	Alanine, aspartate and glutamate metabolism	map00250	KEGG PATHWAY	1/85	28/4336	0.4266	0.532
1	Metabolism	Metabolism of cofactors and vitamins	Biotin metabolism	map00780	KEGG PATHWAY	1/85	28/4336	0.4266	0.532
3	Metabolism	Xenobiotics biodegradation and metabolism	Metabolism of xenobiotics by cytochrome P450	map00980	KEGG PATHWAY	3/85	121/4336	0.4252	0.5364
1	Organismal Systems	Endocrine system	Glucagon signaling pathway	map04922	KEGG PATHWAY	1/85	26/4336	0.4032	0.5145
1	Metabolism	Metabolism of cofactors and vitamins	Retinol metabolism	map00830	KEGG PATHWAY	1/85	25/4336	0.3912	0.517
1	Environmental Information Processing	Signal transduction	cAMP signaling pathway	map04024	KEGG PATHWAY	1/85	25/4336	0.3912	0.517
2	Metabolism	Lipid metabolism	Ether lipid metabolism	map00565	KEGG PATHWAY	1/85	25/4336	0.3912	0.517
1	Metabolism	Amino acid metabolism	Arginine biosynthesis	map00220	KEGG PATHWAY	1/85	23/4336	0.3665	0.4961
1	Organismal Systems	Environmental adaptation	Thermogenesis	map04714	KEGG PATHWAY	1/85	23/4336	0.3665	0.4961
2	Metabolism	Amino acid metabolism	Cysteine and methionine metabolism	map00270	KEGG PATHWAY	2/85	64/4336	0.3585	0.4913
1	Environmental Information Processing	Signal transduction	AMPK signaling pathway	map04152	KEGG PATHWAY	1/85	22/4336	0.3538	0.4909
1	Metabolism	Carbohydrate metabolism	Citrate cycle (TCA cycle)	map00020	KEGG PATHWAY	1/85	20/4336	0.3276	0.4602
1	Metabolism	Energy metabolism	Nitrogen metabolism	map00910	KEGG PATHWAY	1/85	19/4336	0.3141	0.4469
3	Metabolism	Lipid metabolism	Steroid hormone biosynthesis	map00140	KEGG PATHWAY	3/85	99/4336	0.3069	0.4423
3	Organismal Systems	Digestive system	Bile secretion	map04976	KEGG PATHWAY	3/85	97/4336	0.296	0.4324
1	Organismal Systems	Digestive system	Salivary secretion	map04970	KEGG PATHWAY	1/85	17/4336	0.2862	0.4293
1	Organismal Systems	Excretory system	Proximal tubule bicarbonate reclamation	map04964	KEGG PATHWAY	1/85	17/4336	0.2862	0.4293
1	Organismal Systems	Circulatory system	Vascular smooth muscle contraction	map04270	KEGG PATHWAY	1/85	16/4336	0.2719	0.4192
1	Metabolism	Energy metabolism	Oxidative phosphorylation	map00190	KEGG PATHWAY	1/85	16/4336	0.2719	0.4192
1	Environmental Information Processing	Signal transduction	Sphingolipid signaling pathway	map04071	KEGG PATHWAY	1/85	15/4336	0.2573	0.4022
2	Metabolism	Lipid metabolism	Primary bile acid biosynthesis	map00120	KEGG PATHWAY	2/85	47/4336	0.2348	0.3724
1	Human Diseases	Endocrine and metabolic disease	Cushing syndrome	map04934	KEGG PATHWAY	1/85	13/4336	0.2272	0.3655
1	Organismal Systems	Endocrine system	Oxytocin signaling pathway	map04921	KEGG PATHWAY	1/85	12/4336	0.2117	0.356
1	Organismal Systems	Endocrine system	Cortisol synthesis and secretion	map04927	KEGG PATHWAY	1/85	12/4336	0.2117	0.356
1	Organismal Systems	Nervous system	Dopaminergic synapse	map04728	KEGG PATHWAY	1/85	12/4336	0.2117	0.356
3	Metabolism	Amino acid metabolism	Tyrosine metabolism	map00350	KEGG PATHWAY	3/85	78/4336	0.1961	0.3349
1	Organismal Systems	Endocrine system	Prolactin signaling pathway	map04917	KEGG PATHWAY	1/85	11/4336	0.1959	0.3452
1	Cellular Processes	Cellular community - eukaryotes	Gap junction	map04540	KEGG PATHWAY	1/85	11/4336	0.1959	0.3452
1	Organismal Systems	Endocrine system	Parathyroid hormone synthesis, secretion and action	map04928	KEGG PATHWAY	1/85	10/4336	0.1798	0.3326
1	Human Diseases	Substance dependence	Alcoholism	map05034	KEGG PATHWAY	1/85	10/4336	0.1798	0.3326
1	Organismal Systems	Digestive system	Cholesterol metabolism	map04979	KEGG PATHWAY	1/85	10/4336	0.1798	0.3326
2	Metabolism	Biosynthesis of other secondary metabolites	Monobactam biosynthesis	map00261	KEGG PATHWAY	2/85	39/4336	0.1773	0.3335
1	Organismal Systems	Nervous system	GABAergic synapse	map04727	KEGG PATHWAY	1/85	9/4336	0.1633	0.3358
1	Organismal Systems	Nervous system	Long-term depression	map04730	KEGG PATHWAY	1/85	9/4336	0.1633	0.3358
1	Metabolism	Metabolism of cofactors and vitamins	One carbon pool by folate	map00670	KEGG PATHWAY	1/85	9/4336	0.1633	0.3358
1	Human Diseases	Substance dependence	Amphetamine addiction	map05031	KEGG PATHWAY	1/85	9/4336	0.1633	0.3358
1	Organismal Systems	Environmental adaptation	Circadian entrainment	map04713	KEGG PATHWAY	1/85	9/4336	0.1633	0.3358
2	Organismal Systems	Sensory system	Inflammatory mediator regulation of TRP channels	map04750	KEGG PATHWAY	2/85	35/4336	0.1494	0.3129
1	Organismal Systems	Excretory system	Aldosterone-regulated sodium reabsorption	map04960	KEGG PATHWAY	1/85	8/4336	0.1466	0.339
1	Human Diseases	Infectious disease: parasitic	African trypanosomiasis	map05143	KEGG PATHWAY	1/85	8/4336	0.1466	0.339
1	Organismal Systems	Aging	Longevity regulating pathway	map04211	KEGG PATHWAY	1/85	8/4336	0.1466	0.339
1	Organismal Systems	Nervous system	Glutamatergic synapse	map04724	KEGG PATHWAY	1/85	8/4336	0.1466	0.339
1	Human Diseases	Substance dependence	Morphine addiction	map05032	KEGG PATHWAY	1/85	8/4336	0.1466	0.339
5	Environmental Information Processing	Membrane transport	ABC transporters	map02010	KEGG PATHWAY	5/85	137/4336	0.1298	0.3066
1	Organismal Systems	Development and regeneration	Axon regeneration	map04361	KEGG PATHWAY	1/85	7/4336	0.1295	0.3194
1	Human Diseases	Substance dependence	Cocaine addiction	map05030	KEGG PATHWAY	1/85	7/4336	0.1295	0.3194
2	Metabolism	Metabolism of other amino acids	beta-Alanine metabolism	map00410	KEGG PATHWAY	2/85	32/4336	0.1292	0.3336
2	Human Diseases	Neurodegenerative disease	Pathways of neurodegeneration - multiple diseases	map05022	KEGG PATHWAY	2/85	32/4336	0.1292	0.3336
3	Metabolism	Carbohydrate metabolism	Glyoxylate and dicarboxylate metabolism	map00630	KEGG PATHWAY	3/85	62/4336	0.1209	0.3195
1	Organismal Systems	Endocrine system	Melanogenesis	map04916	KEGG PATHWAY	1/85	6/4336	0.1121	0.311
5	Cellular Processes	Transport and catabolism	Autophagy - animal	map04140	KEGG PATHWAY	1/85	6/4336	0.1121	0.311
5	Human Diseases	Infectious disease: viral	Kaposi sarcoma-associated herpesvirus infection	map05167	KEGG PATHWAY	1/85	5/4336	0.0943	0.2829
3	Metabolism	Metabolism of cofactors and vitamins	Nicotinate and nicotinamide metabolism	map00760	KEGG PATHWAY	3/85	55/4336	0.0922	0.2844
2	Metabolism	Lipid metabolism	Sphingolipid metabolism	map00600	KEGG PATHWAY	2/85	25/4336	0.0852	0.2702
4	Metabolism	Amino acid metabolism	Tryptophan metabolism	map00380	KEGG PATHWAY	4/85	83/4336	0.0788	0.2572
1	Environmental Information Processing	Signal transduction	mTOR signaling pathway	map04150	KEGG PATHWAY	1/85	4/4336	0.0762	0.2727
1	Environmental Information Processing	Signal transduction	PI3K-Akt signaling pathway	map04151	KEGG PATHWAY	1/85	4/4336	0.0762	0.2727
5	Metabolism	Glycan biosynthesis and metabolism	Glycosylphosphatidylinositol (GPI)-anchor biosynthesis	map00563	KEGG PATHWAY	1/85	4/4336	0.0762	0.2727
3	Metabolism	Amino acid metabolism	Glycine, serine and threonine metabolism	map00260	KEGG PATHWAY	3/85	50/4336	0.0738	0.273
5	Human Diseases	Infectious disease: bacterial	Pathogenic Escherichia coli infection	map05130	KEGG PATHWAY	1/85	3/4336	0.0577	0.2287
16	Organismal Systems	Nervous system	Retrograde endocannabinoid signaling	map04723	KEGG PATHWAY	2/85	19/4336	0.0523	0.2152
1	Environmental Information Processing	Signal transduction	FoxO signaling pathway	map04068	KEGG PATHWAY	1/85	5/4336	0.0493	0.2829
1	Organismal Systems	Endocrine system	PPAR signaling pathway	map03320	KEGG PATHWAY	1/85	5/4336	0.0493	0.2829
5	Cellular Processes	Transport and catabolism	Autophagy - other	map04136	KEGG PATHWAY	1/85	3/4336	0.0477	0.2287
2	Organismal Systems	Endocrine system	Renin secretion	map04924	KEGG PATHWAY	2/85	17/4336	0.0427	0.1822
2	Organismal Systems	Endocrine system	Regulation of lipolysis in adipocytes	map04923	KEGG PATHWAY	2/85	14/4336	0.0297	0.1372
2	Organismal Systems	Immune system	Platelet activation	map04611	KEGG PATHWAY	2/85	14/4336	0.0297	0.1372
3	Metabolism	Amino acid metabolism	Phenylalanine, tyrosine and tryptophan biosynthesis	map00400	KEGG PATHWAY	3/85	34/4336	0.0281	0.1356
3	Metabolism	Energy metabolism	Sulfur metabolism	map00920	KEGG PATHWAY	3/85	33/4336	0.026	0.1311
3	Organismal Systems	Sensory system	Taste transduction	map04742	KEGG PATHWAY	3/85	32/4336	0.024	0.1266
6	Metabolism	Carbohydrate metabolism	Amino sugar and nucleotide sugar metabolism	map00520	KEGG PATHWAY	6/85	108/4336	0.0185	0.1026
3	Organismal Systems	Digestive system	Mineral absorption	map04978	KEGG PATHWAY	3/85	29/4336	0.0184	0.1075
4	Genetic Information Processing	Translation	Aminoacyl-tRNA biosynthesis	map00970	KEGG PATHWAY	4/85	52/4336	0.0182	0.1124
4	Organismal Systems	Digestive system	Protein digestion and absorption	map04974	KEGG PATHWAY	4/85	47/4336	0.0129	0.0844
13	Metabolism	Global and overview maps	Biosynthesis of cofactors	map01240	KEGG PATHWAY	13/85	327/4336	0.0104	0.0719
2	Organismal Systems	Sensory system	Phototransduction	map04744	KEGG PATHWAY	2/85	8/4336	0.0098	0.0729
3	Organismal Systems	Endocrine system	Aldosterone synthesis and secretion	map04925	KEGG PATHWAY	3/85	22/4336	0.0086	0.0678
3	Human Diseases	Neurodegenerative disease	Parkinson disease	map05012	KEGG PATHWAY	3/85	21/4336	0.0075	0.064
14	Metabolism	Lipid metabolism	Linoleic acid metabolism	map00591	KEGG PATHWAY	4/85	28/4336	0.002	0.0182
5	Organismal Systems	Nervous system	Serotonergic synapse	map04726	KEGG PATHWAY	5/85	42/4336	0.0012	0.0125
3	Environmental Information Processing	Signal transduction	cGMP-PKG signaling pathway	map04022	KEGG PATHWAY	3/85	10/4336	0.0008	0.0088
4	Metabolism	Metabolism of other amino acids	Taurine and hypotaurine metabolism	map00430	KEGG PATHWAY	4/85	22/4336	0.0008	0.0095
5	Human Diseases	Cancer: overview	Central carbon metabolism in cancer	map05230	KEGG PATHWAY	5/85	37/4336	0.0007	0.0095
3	Organismal Systems	Sensory system	Olfactory transduction	map04740	KEGG PATHWAY	3/85	8/4336	0.0004	0.006
4	Human Diseases	Drug resistance: antineoplastic	Antifolate resistance	map01523	KEGG PATHWAY	4/85	17/4336	0.0003	0.005
29	Metabolism	Lipid metabolism	Glycerophospholipid metabolism	map00564	KEGG PATHWAY	7/85	56/4336	0.0001	0.0021
10	Metabolism	Nucleotide metabolism	Pyrimidine metabolism	map00240	KEGG PATHWAY	9/85	65/4336	0	0.0004
11	Metabolism	Nucleotide metabolism	Purine metabolism	map00230	KEGG PATHWAY	10/85	95/4336	0	0.0005
22	Metabolism	Lipid metabolism	Arachidonic acid metabolism	map00590	KEGG PATHWAY	9/85	75/4336	0	0.0007
22	Human Diseases	Cancer: overview	Choline metabolism in cancer	map05231	KEGG PATHWAY	4/85	11/4336	0	0.0011

## Sheet: Table S5
Table S5 Transcriptome and metabolome interaction analysis KEGG enrichment analysis statistical table
Pathway ID	Pathway Description	First Category	Second Category	Database	Metabolite number	Pvalue_uncorrected metabolite	Pvalue_corrected metabolite	Gene number	Pvalue_uncorrected gene	Pvalue_corrected gene
map04611	Platelet activation	Organismal Systems	Immune system	KEGG PATHWAY	2	0.0296646	0.137199	26	0.792645	1
map04934	Cushing syndrome	Human Diseases	Endocrine and metabolic disease	KEGG PATHWAY	1	0.2272	0.365495	28	0.862139	1
map04151	PI3K-Akt signaling pathway	Environmental Information Processing	Signal transduction	KEGG PATHWAY	1	0.0761631	0.272713	82	0.11854	0.786469
map00640	Propanoate metabolism	Metabolism	Carbohydrate metabolism	KEGG PATHWAY	1	0.615398	0.683091	8	0.15886	0.782953
map00400	Phenylalanine, tyrosine and tryptophan biosynthesis	Metabolism	Amino acid metabolism	KEGG PATHWAY	3	0.0281002	0.135614	1	0.714975	1
map04022	cGMP-PKG signaling pathway	Environmental Information Processing	Signal transduction	KEGG PATHWAY	3	0.000790015	0.00876916	23	0.99902	1
map04024	cAMP signaling pathway	Environmental Information Processing	Signal transduction	KEGG PATHWAY	1	0.391245	0.517002	34	0.999611	1
map00520	Amino sugar and nucleotide sugar metabolism	Metabolism	Carbohydrate metabolism	KEGG PATHWAY	6	0.0184917	0.102629	5	0.937354	1
map05204	Chemical carcinogenesis - DNA adducts	Human Diseases	Cancer: overview	KEGG PATHWAY	2	0.448496	0.54112	8	0.177232	0.794093
map01040	Biosynthesis of unsaturated fatty acids	Metabolism	Lipid metabolism	KEGG PATHWAY	1	0.771827	0.785989	8	0.15886	0.782953
map00730	Thiamine metabolism	Metabolism	Metabolism of cofactors and vitamins	KEGG PATHWAY	1	0.459842	0.543005	3	0.416516	1
map00430	Taurine and hypotaurine metabolism	Metabolism	Metabolism of other amino acids	KEGG PATHWAY	4	0.000768581	0.00947916	3	0.416516	1
map00920	Sulfur metabolism	Metabolism	Energy metabolism	KEGG PATHWAY	3	0.0259803	0.131083	1	0.756374	1
map00630	Glyoxylate and dicarboxylate metabolism	Metabolism	Carbohydrate metabolism	KEGG PATHWAY	3	0.120876	0.319459	13	0.0031947	0.122464
map04211	Longevity regulating pathway	Organismal Systems	Aging	KEGG PATHWAY	1	0.146588	0.338986	24	0.141706	0.801454
map00120	Primary bile acid biosynthesis	Metabolism	Lipid metabolism	KEGG PATHWAY	2	0.234838	0.372386	8	0.00480425	0.150679
map00330	Arginine and proline metabolism	Metabolism	Amino acid metabolism	KEGG PATHWAY	1	0.789498	0.796676	13	0.0422002	0.441184
map04976	Bile secretion	Organismal Systems	Digestive system	KEGG PATHWAY	3	0.296039	0.432373	21	0.14642	0.801826
map04750	Inflammatory mediator regulation of TRP channels	Organismal Systems	Sensory system	KEGG PATHWAY	2	0.149426	0.312949	13	0.993194	1
map00230	Purine metabolism	Metabolism	Nucleotide metabolism	KEGG PATHWAY	11	1.27e-05	0.000471441	36	0.0475882	0.443728
map04917	Prolactin signaling pathway	Organismal Systems	Endocrine system	KEGG PATHWAY	1	0.1959	0.345158	18	0.232516	0.862558
map04916	Melanogenesis	Organismal Systems	Endocrine system	KEGG PATHWAY	1	0.112066	0.310982	12	0.993247	1
map01523	Antifolate resistance	Human Diseases	Drug resistance: antineoplastic	KEGG PATHWAY	4	0.000269496	0.00498567	11	0.0285281	0.351507
map00830	Retinol metabolism	Metabolism	Metabolism of cofactors and vitamins	KEGG PATHWAY	1	0.391245	0.517002	5	0.937354	1
map00030	Pentose phosphate pathway	Metabolism	Carbohydrate metabolism	KEGG PATHWAY	1	0.501269	0.585694	4	0.768469	1
map04361	Axon regeneration	Organismal Systems	Development and regeneration	KEGG PATHWAY	1	0.129496	0.319424	18	0.888625	1
map00130	Ubiquinone and other terpenoid-quinone biosynthesis	Metabolism	Metabolism of cofactors and vitamins	KEGG PATHWAY	1	0.757619	0.778664	2	0.537588	1
map00340	Histidine metabolism	Metabolism	Amino acid metabolism	KEGG PATHWAY	1	0.607621	0.688224	3	0.669323	1
map00220	Arginine biosynthesis	Metabolism	Amino acid metabolism	KEGG PATHWAY	1	0.366519	0.496141	6	0.23748	0.862429
map04140	Autophagy - animal	Cellular Processes	Transport and catabolism	KEGG PATHWAY	5	0.112066	0.310982	30	0.500035	1
map00190	Oxidative phosphorylation	Metabolism	Energy metabolism	KEGG PATHWAY	1	0.271904	0.419186	9	0.99856	1
map05012	Parkinson disease	Human Diseases	Neurodegenerative disease	KEGG PATHWAY	3	0.00749331	0.0639814	18	0.999999	1
map03320	PPAR signaling pathway	Organismal Systems	Endocrine system	KEGG PATHWAY	1	0.0492901	0.28287	34	2.22e-08	3.82e-06
map04960	Aldosterone-regulated sodium reabsorption	Organismal Systems	Excretory system	KEGG PATHWAY	1	0.146588	0.338986	11	0.166047	0.763818
map00592	alpha-Linolenic acid metabolism	Metabolism	Lipid metabolism	KEGG PATHWAY	11	0.583348	0.674497	5	0.663918	1
map04964	Proximal tubule bicarbonate reclamation	Organismal Systems	Excretory system	KEGG PATHWAY	1	0.28623	0.429346	9	0.102621	0.722536
map00590	Arachidonic acid metabolism	Metabolism	Lipid metabolism	KEGG PATHWAY	22	1.22e-05	0.000676366	10	0.573864	1
map00750	Vitamin B6 metabolism	Metabolism	Metabolism of cofactors and vitamins	KEGG PATHWAY	1	0.43787	0.534106	1	0.666545	1
map00020	Citrate cycle (TCA cycle)	Metabolism	Carbohydrate metabolism	KEGG PATHWAY	1	0.327558	0.460239	12	0.0167189	0.288402
map00350	Tyrosine metabolism	Metabolism	Amino acid metabolism	KEGG PATHWAY	3	0.196137	0.334941	3	0.920323	1
map04270	Vascular smooth muscle contraction	Organismal Systems	Circulatory system	KEGG PATHWAY	1	0.271904	0.419186	19	0.983	1
map05167	Kaposi sarcoma-associated herpesvirus infection	Human Diseases	Infectious disease: viral	KEGG PATHWAY	5	0.0942901	0.28287	38	0.589785	1
map04152	AMPK signaling pathway	Environmental Information Processing	Signal transduction	KEGG PATHWAY	1	0.353786	0.490879	33	0.054613	0.483115
map05022	Pathways of neurodegeneration - multiple diseases	Human Diseases	Neurodegenerative disease	KEGG PATHWAY	2	0.129222	0.333573	54	0.999997	1
map04150	mTOR signaling pathway	Environmental Information Processing	Signal transduction	KEGG PATHWAY	1	0.0761631	0.272713	27	0.781474	1
map00591	Linoleic acid metabolism	Metabolism	Lipid metabolism	KEGG PATHWAY	14	0.001967	0.0181948	3	0.928727	1
map04714	Thermogenesis	Organismal Systems	Environmental adaptation	KEGG PATHWAY	1	0.366519	0.496141	25	0.996723	1
map04713	Circadian entrainment	Organismal Systems	Environmental adaptation	KEGG PATHWAY	1	0.163349	0.335773	11	0.999761	1
map04974	Protein digestion and absorption	Organismal Systems	Digestive system	KEGG PATHWAY	4	0.0129281	0.0844127	26	0.357287	1
map00910	Nitrogen metabolism	Metabolism	Energy metabolism	KEGG PATHWAY	1	0.314052	0.44692	3	0.535051	1
map04970	Salivary secretion	Organismal Systems	Digestive system	KEGG PATHWAY	1	0.28623	0.429346	10	0.985707	1
map00600	Sphingolipid metabolism	Metabolism	Lipid metabolism	KEGG PATHWAY	2	0.085211	0.270241	10	0.629461	1
map00760	Nicotinate and nicotinamide metabolism	Metabolism	Metabolism of cofactors and vitamins	KEGG PATHWAY	3	0.0922221	0.284351	9	0.197635	0.802165
map04979	Cholesterol metabolism	Organismal Systems	Digestive system	KEGG PATHWAY	1	0.179784	0.332601	24	0.000152816	0.0131804
map04978	Mineral absorption	Organismal Systems	Digestive system	KEGG PATHWAY	3	0.0183994	0.107491	16	0.0632589	0.519626
map00240	Pyrimidine metabolism	Metabolism	Nucleotide metabolism	KEGG PATHWAY	10	3.64e-06	0.000403896	19	0.0050431	0.144989
map04071	Sphingolipid signaling pathway	Environmental Information Processing	Signal transduction	KEGG PATHWAY	1	0.257294	0.402249	25	0.752574	1
map00360	Phenylalanine metabolism	Metabolism	Amino acid metabolism	KEGG PATHWAY	1	0.697635	0.723714	2	0.730049	1
map04068	FoxO signaling pathway	Environmental Information Processing	Signal transduction	KEGG PATHWAY	1	0.0942901	0.28287	35	0.135804	0.794108
map00052	Galactose metabolism	Metabolism	Carbohydrate metabolism	KEGG PATHWAY	1	0.59969	0.686243	3	0.900745	1
map00053	Ascorbate and aldarate metabolism	Metabolism	Carbohydrate metabolism	KEGG PATHWAY	1	0.678871	0.724564	4	0.651806	1
map00980	Metabolism of xenobiotics by cytochrome P450	Metabolism	Xenobiotics biodegradation and metabolism	KEGG PATHWAY	3	0.42524	0.536382	6	0.480911	1
map00563	Glycosylphosphatidylinositol (GPI)-anchor biosynthesis	Metabolism	Glycan biosynthesis and metabolism	KEGG PATHWAY	5	0.0761631	0.272713	4	0.468159	1
map00983	Drug metabolism - other enzymes	Metabolism	Xenobiotics biodegradation and metabolism	KEGG PATHWAY	1	0.645008	0.701921	16	0.0360315	0.388464
map00564	Glycerophospholipid metabolism	Metabolism	Lipid metabolism	KEGG PATHWAY	29	9.25e-05	0.00205261	20	0.540456	1
map00565	Ether lipid metabolism	Metabolism	Lipid metabolism	KEGG PATHWAY	2	0.391245	0.517002	9	0.751031	1
map05032	Morphine addiction	Human Diseases	Substance dependence	KEGG PATHWAY	1	0.146588	0.338986	8	0.999925	1
map05031	Amphetamine addiction	Human Diseases	Substance dependence	KEGG PATHWAY	1	0.163349	0.335773	6	0.999272	1
map05030	Cocaine addiction	Human Diseases	Substance dependence	KEGG PATHWAY	1	0.129496	0.319424	8	0.929161	1
map04724	Glutamatergic synapse	Organismal Systems	Nervous system	KEGG PATHWAY	1	0.146588	0.338986	16	0.999448	1
map04726	Serotonergic synapse	Organismal Systems	Nervous system	KEGG PATHWAY	5	0.00123693	0.0124817	10	0.999847	1
map04727	GABAergic synapse	Organismal Systems	Nervous system	KEGG PATHWAY	1	0.163349	0.335773	16	0.951008	1
map04728	Dopaminergic synapse	Organismal Systems	Nervous system	KEGG PATHWAY	1	0.211704	0.356047	15	0.999694	1
map05130	Pathogenic Escherichia coli infection	Human Diseases	Infectious disease: bacterial	KEGG PATHWAY	5	0.0576777	0.228651	50	0.598934	1
map04080	Neuroactive ligand-receptor interaction	Environmental Information Processing	Signaling molecules and interaction	KEGG PATHWAY	1	0.645008	0.701921	31	1	1
map02010	ABC transporters	Environmental Information Processing	Membrane transport	KEGG PATHWAY	5	0.12984	0.306643	17	0.000188824	0.0130289
map00770	Pantothenate and CoA biosynthesis	Metabolism	Metabolism of cofactors and vitamins	KEGG PATHWAY	1	0.448964	0.535861	2	0.830749	1
map00670	One carbon pool by folate	Metabolism	Metabolism of cofactors and vitamins	KEGG PATHWAY	1	0.163349	0.335773	4	0.328908	0.995379
map04540	Gap junction	Cellular Processes	Cellular community - eukaryotes	KEGG PATHWAY	1	0.1959	0.345158	12	0.966453	1
map00040	Pentose and glucuronate interconversions	Metabolism	Carbohydrate metabolism	KEGG PATHWAY	1	0.68525	0.724407	3	0.848149	1
map00270	Cysteine and methionine metabolism	Metabolism	Amino acid metabolism	KEGG PATHWAY	2	0.358541	0.491334	17	0.00837372	0.206352
map00562	Inositol phosphate metabolism	Metabolism	Carbohydrate metabolism	KEGG PATHWAY	1	0.607621	0.688224	14	0.809795	1
map05143	African trypanosomiasis	Human Diseases	Infectious disease: parasitic	KEGG PATHWAY	1	0.146588	0.338986	12	0.424796	1
map04730	Long-term depression	Organismal Systems	Nervous system	KEGG PATHWAY	1	0.163349	0.335773	8	0.9886	1
map05231	Choline metabolism in cancer	Human Diseases	Cancer: overview	KEGG PATHWAY	22	4.09e-05	0.00113463	20	0.866962	1
map05230	Central carbon metabolism in cancer	Human Diseases	Cancer: overview	KEGG PATHWAY	5	0.000684432	0.0094965	18	0.300602	0.951445
map00970	Aminoacyl-tRNA biosynthesis	Genetic Information Processing	Translation	KEGG PATHWAY	4	0.0182292	0.112414	8	0.303221	0.942444
map04723	Retrograde endocannabinoid signaling	Organismal Systems	Nervous system	KEGG PATHWAY	16	0.0523446	0.215194	10	0.999998	1
map00380	Tryptophan metabolism	Metabolism	Amino acid metabolism	KEGG PATHWAY	4	0.0787755	0.257179	10	0.180926	0.790119
map00260	Glycine, serine and threonine metabolism	Metabolism	Amino acid metabolism	KEGG PATHWAY	3	0.0737765	0.272973	13	0.0199073	0.298609
map05034	Alcoholism	Human Diseases	Substance dependence	KEGG PATHWAY	1	0.179784	0.332601	17	0.995146	1
map04744	Phototransduction	Organismal Systems	Sensory system	KEGG PATHWAY	2	0.00984957	0.0728868	1	0.999149	1
map04742	Taste transduction	Organismal Systems	Sensory system	KEGG PATHWAY	3	0.0239502	0.126594	2	0.999998	1
map04928	Parathyroid hormone synthesis, secretion and action	Organismal Systems	Endocrine system	KEGG PATHWAY	1	0.179784	0.332601	17	0.968413	1
map04927	Cortisol synthesis and secretion	Organismal Systems	Endocrine system	KEGG PATHWAY	1	0.211704	0.356047	11	0.898451	1
map04924	Renin secretion	Organismal Systems	Endocrine system	KEGG PATHWAY	2	0.0426891	0.18225	10	0.978199	1
map04925	Aldosterone synthesis and secretion	Organismal Systems	Endocrine system	KEGG PATHWAY	3	0.00855511	0.0678298	16	0.944373	1
map04922	Glucagon signaling pathway	Organismal Systems	Endocrine system	KEGG PATHWAY	1	0.403248	0.514488	26	0.130509	0.78992
map04923	Regulation of lipolysis in adipocytes	Organismal Systems	Endocrine system	KEGG PATHWAY	2	0.0296646	0.137199	16	0.44261	1
map04921	Oxytocin signaling pathway	Organismal Systems	Endocrine system	KEGG PATHWAY	1	0.211704	0.356047	27	0.974164	1
map00860	Porphyrin and chlorophyll metabolism	Metabolism	Metabolism of cofactors and vitamins	KEGG PATHWAY	1	0.944948	0.944948	9	0.116236	0.786301
map00410	beta-Alanine metabolism	Metabolism	Metabolism of other amino acids	KEGG PATHWAY	2	0.129222	0.333573	5	0.504848	1
map00140	Steroid hormone biosynthesis	Metabolism	Lipid metabolism	KEGG PATHWAY	3	0.306855	0.442349	7	0.756369	1
map00790	Folate biosynthesis	Metabolism	Metabolism of cofactors and vitamins	KEGG PATHWAY	1	0.68525	0.724407	6	0.371507	1
map00250	Alanine, aspartate and glutamate metabolism	Metabolism	Amino acid metabolism	KEGG PATHWAY	1	0.426556	0.531997	10	0.233156	0.855733
map01240	Biosynthesis of cofactors	Metabolism	Global and overview maps	KEGG PATHWAY	13	0.0103611	0.0718803	37	0.0141568	0.271339
map00310	Lysine degradation	Metabolism	Amino acid metabolism	KEGG PATHWAY	1	0.630496	0.692921	16	0.120633	0.785252
map04136	Autophagy - other	Cellular Processes	Transport and catabolism	KEGG PATHWAY	5	0.0576777	0.228651	7	0.261534	0.8846
map04260	Cardiac muscle contraction	Organismal Systems	Circulatory system	KEGG PATHWAY	0	-	-	5	0.999987	1
map04020	Calcium signaling pathway	Environmental Information Processing	Signal transduction	KEGG PATHWAY	0	-	-	36	0.999976	1
map05033	Nicotine addiction	Human Diseases	Substance dependence	KEGG PATHWAY	0	-	-	2	0.999962	1
map05014	Amyotrophic lateral sclerosis	Human Diseases	Neurodegenerative disease	KEGG PATHWAY	0	-	-	36	0.999955	1
map05016	Huntington disease	Human Diseases	Neurodegenerative disease	KEGG PATHWAY	0	-	-	31	0.999883	1
map03010	Ribosome	Genetic Information Processing	Translation	KEGG PATHWAY	0	-	-	7	0.999708	1
map05010	Alzheimer disease	Human Diseases	Neurodegenerative disease	KEGG PATHWAY	0	-	-	46	0.999605	1
map04911	Insulin secretion	Organismal Systems	Endocrine system	KEGG PATHWAY	0	-	-	9	0.99904	1
map04514	Cell adhesion molecules	Environmental Information Processing	Signaling molecules and interaction	KEGG PATHWAY	0	-	-	24	0.998871	1
map04261	Adrenergic signaling in cardiomyocytes	Organismal Systems	Circulatory system	KEGG PATHWAY	0	-	-	20	0.998641	1
map04720	Long-term potentiation	Organismal Systems	Nervous system	KEGG PATHWAY	0	-	-	6	0.998565	1
map03050	Proteasome	Genetic Information Processing	Folding, sorting and degradation	KEGG PATHWAY	0	-	-	2	0.998409	1
map04725	Cholinergic synapse	Organismal Systems	Nervous system	KEGG PATHWAY	0	-	-	16	0.997823	1
map05020	Prion disease	Human Diseases	Neurodegenerative disease	KEGG PATHWAY	0	-	-	33	0.997815	1
map05017	Spinocerebellar ataxia	Human Diseases	Neurodegenerative disease	KEGG PATHWAY	0	-	-	20	0.996303	1
map04810	Regulation of actin cytoskeleton	Cellular Processes	Cell motility	KEGG PATHWAY	0	-	-	32	0.994141	1
map04721	Synaptic vesicle cycle	Organismal Systems	Nervous system	KEGG PATHWAY	0	-	-	10	0.994102	1
map05415	Diabetic cardiomyopathy	Human Diseases	Cardiovascular disease	KEGG PATHWAY	0	-	-	23	0.993933	1
map00515	Mannose type O-glycan biosynthesis	Metabolism	Glycan biosynthesis and metabolism	KEGG PATHWAY	0	-	-	1	0.992306	1
map04672	Intestinal immune network for IgA production	Organismal Systems	Immune system	KEGG PATHWAY	0	-	-	6	0.991885	1
map04660	T cell receptor signaling pathway	Organismal Systems	Immune system	KEGG PATHWAY	0	-	-	13	0.989754	1
map05414	Dilated cardiomyopathy	Human Diseases	Cardiovascular disease	KEGG PATHWAY	0	-	-	17	0.989668	1
map04014	Ras signaling pathway	Environmental Information Processing	Signal transduction	KEGG PATHWAY	0	-	-	36	0.988473	1
map00601	Glycosphingolipid biosynthesis - lacto and neolacto series	Metabolism	Glycan biosynthesis and metabolism	KEGG PATHWAY	0	-	-	2	0.98725	1
map04745	Phototransduction - fly	Organismal Systems	Sensory system	KEGG PATHWAY	0	-	-	2	0.98725	1
map04666	Fc gamma R-mediated phagocytosis	Organismal Systems	Immune system	KEGG PATHWAY	0	-	-	18	0.986623	1
map05410	Hypertrophic cardiomyopathy	Human Diseases	Cardiovascular disease	KEGG PATHWAY	0	-	-	13	0.984761	1
map04961	Endocrine and other factor-regulated calcium reabsorption	Organismal Systems	Excretory system	KEGG PATHWAY	0	-	-	6	0.98341	1
map04971	Gastric acid secretion	Organismal Systems	Digestive system	KEGG PATHWAY	0	-	-	10	0.979941	1
map04371	Apelin signaling pathway	Environmental Information Processing	Signal transduction	KEGG PATHWAY	0	-	-	19	0.97922	1
map04061	Viral protein interaction with cytokine and cytokine receptor	Environmental Information Processing	Signaling molecules and interaction	KEGG PATHWAY	0	-	-	7	0.97885	1
map04010	MAPK signaling pathway	Environmental Information Processing	Signal transduction	KEGG PATHWAY	0	-	-	52	0.976879	1
map05412	Arrhythmogenic right ventricular cardiomyopathy	Human Diseases	Cardiovascular disease	KEGG PATHWAY	0	-	-	11	0.976626	1
map04062	Chemokine signaling pathway	Organismal Systems	Immune system	KEGG PATHWAY	0	-	-	25	0.974409	1
map04072	Phospholipase D signaling pathway	Environmental Information Processing	Signal transduction	KEGG PATHWAY	0	-	-	29	0.971064	1
map05170	Human immunodeficiency virus 1 infection	Human Diseases	Infectious disease: viral	KEGG PATHWAY	0	-	-	33	0.966614	1
map05340	Primary immunodeficiency	Human Diseases	Immune disease	KEGG PATHWAY	0	-	-	7	0.963353	1
map00603	Glycosphingolipid biosynthesis - globo and isoglobo series	Metabolism	Glycan biosynthesis and metabolism	KEGG PATHWAY	0	-	-	1	0.962976	1
map00604	Glycosphingolipid biosynthesis - ganglio series	Metabolism	Glycan biosynthesis and metabolism	KEGG PATHWAY	0	-	-	1	0.962976	1
map04940	Type I diabetes mellitus	Human Diseases	Endocrine and metabolic disease	KEGG PATHWAY	0	-	-	7	0.959937	1
map04330	Notch signaling pathway	Environmental Information Processing	Signal transduction	KEGG PATHWAY	0	-	-	8	0.952838	1
map04659	Th17 cell differentiation	Organismal Systems	Immune system	KEGG PATHWAY	0	-	-	16	0.951008	1
map04015	Rap1 signaling pathway	Environmental Information Processing	Signal transduction	KEGG PATHWAY	0	-	-	40	0.950135	1
map05320	Autoimmune thyroid disease	Human Diseases	Immune disease	KEGG PATHWAY	0	-	-	10	0.939215	1
map04613	Neutrophil extracellular trap formation	Organismal Systems	Immune system	KEGG PATHWAY	0	-	-	24	0.930849	1
map05135	Yersinia infection	Human Diseases	Infectious disease: bacterial	KEGG PATHWAY	0	-	-	30	0.925121	1
map04670	Leukocyte transendothelial migration	Organismal Systems	Immune system	KEGG PATHWAY	0	-	-	23	0.92264	1
map04929	GnRH secretion	Organismal Systems	Endocrine system	KEGG PATHWAY	0	-	-	11	0.922627	1
map04658	Th1 and Th2 cell differentiation	Organismal Systems	Immune system	KEGG PATHWAY	0	-	-	13	0.9206	1
map03030	DNA replication	Genetic Information Processing	Replication and repair	KEGG PATHWAY	0	-	-	3	0.920323	1
map05332	Graft-versus-host disease	Human Diseases	Immune disease	KEGG PATHWAY	0	-	-	6	0.918317	1
map05163	Human cytomegalovirus infection	Human Diseases	Infectious disease: viral	KEGG PATHWAY	0	-	-	40	0.91715	1
map05171	Coronavirus disease - COVID-19	Human Diseases	Infectious disease: viral	KEGG PATHWAY	0	-	-	35	0.917004	1
map04070	Phosphatidylinositol signaling system	Environmental Information Processing	Signal transduction	KEGG PATHWAY	0	-	-	15	0.914732	1
map05223	Non-small cell lung cancer	Human Diseases	Cancer: specific types	KEGG PATHWAY	0	-	-	12	0.910302	1
map05110	Vibrio cholerae infection	Human Diseases	Infectious disease: bacterial	KEGG PATHWAY	0	-	-	6	0.894518	1
map00051	Fructose and mannose metabolism	Metabolism	Carbohydrate metabolism	KEGG PATHWAY	0	-	-	4	0.888749	1
map04130	SNARE interactions in vesicular transport	Genetic Information Processing	Folding, sorting and degradation	KEGG PATHWAY	0	-	-	4	0.888749	1
map04918	Thyroid hormone synthesis	Organismal Systems	Endocrine system	KEGG PATHWAY	0	-	-	10	0.884741	1
map04370	VEGF signaling pathway	Environmental Information Processing	Signal transduction	KEGG PATHWAY	0	-	-	11	0.884189	1
map00533	Glycosaminoglycan biosynthesis - keratan sulfate	Metabolism	Glycan biosynthesis and metabolism	KEGG PATHWAY	0	-	-	2	0.882538	1
map04664	Fc epsilon RI signaling pathway	Organismal Systems	Immune system	KEGG PATHWAY	0	-	-	14	0.877864	1
map05330	Allograft rejection	Human Diseases	Immune disease	KEGG PATHWAY	0	-	-	11	0.876468	1
map05310	Asthma	Human Diseases	Immune disease	KEGG PATHWAY	0	-	-	6	0.875547	1
map05235	PD-L1 expression and PD-1 checkpoint pathway in cancer	Human Diseases	Cancer: overview	KEGG PATHWAY	0	-	-	17	0.860696	1
map00512	Mucin type O-glycan biosynthesis	Metabolism	Glycan biosynthesis and metabolism	KEGG PATHWAY	0	-	-	5	0.858155	1
map00062	Fatty acid elongation	Metabolism	Lipid metabolism	KEGG PATHWAY	0	-	-	4	0.852073	1
map05322	Systemic lupus erythematosus	Human Diseases	Immune disease	KEGG PATHWAY	0	-	-	19	0.843345	1
map05120	Epithelial cell signaling in Helicobacter pylori infection	Human Diseases	Infectious disease: bacterial	KEGG PATHWAY	0	-	-	12	0.842927	1
map03460	Fanconi anemia pathway	Genetic Information Processing	Replication and repair	KEGG PATHWAY	0	-	-	6	0.841793	1
map04341	Hedgehog signaling pathway - fly	Environmental Information Processing	Signal transduction	KEGG PATHWAY	0	-	-	4	0.82228	1
map03060	Protein export	Genetic Information Processing	Folding, sorting and degradation	KEGG PATHWAY	0	-	-	2	0.809343	1
map04114	Oocyte meiosis	Cellular Processes	Cell growth and death	KEGG PATHWAY	0	-	-	18	0.806688	1
map04650	Natural killer cell mediated cytotoxicity	Organismal Systems	Immune system	KEGG PATHWAY	0	-	-	18	0.806688	1
map04950	Maturity onset diabetes of the young	Human Diseases	Endocrine and metabolic disease	KEGG PATHWAY	0	-	-	4	0.80561	1
map05208	Chemical carcinogenesis - reactive oxygen species	Human Diseases	Cancer: overview	KEGG PATHWAY	0	-	-	34	0.80077	1
map00010	Glycolysis / Gluconeogenesis	Metabolism	Carbohydrate metabolism	KEGG PATHWAY	0	-	-	10	0.795602	1
map04144	Endocytosis	Cellular Processes	Transport and catabolism	KEGG PATHWAY	0	-	-	48	0.793634	1
map05152	Tuberculosis	Human Diseases	Infectious disease: bacterial	KEGG PATHWAY	0	-	-	33	0.78888	1
map04914	Progesterone-mediated oocyte maturation	Organismal Systems	Endocrine system	KEGG PATHWAY	0	-	-	15	0.772371	1
map05202	Transcriptional misregulation in cancer	Human Diseases	Cancer: overview	KEGG PATHWAY	0	-	-	38	0.763645	1
map05131	Shigellosis	Human Diseases	Infectious disease: bacterial	KEGG PATHWAY	0	-	-	47	0.76316	1
map05416	Viral myocarditis	Human Diseases	Cardiovascular disease	KEGG PATHWAY	0	-	-	17	0.762213	1
map04962	Vasopressin-regulated water reabsorption	Organismal Systems	Excretory system	KEGG PATHWAY	0	-	-	8	0.760773	1
map04122	Sulfur relay system	Genetic Information Processing	Folding, sorting and degradation	KEGG PATHWAY	0	-	-	1	0.756374	1
map04360	Axon guidance	Organismal Systems	Development and regeneration	KEGG PATHWAY	0	-	-	40	0.752738	1
map04391	Hippo signaling pathway - fly	Environmental Information Processing	Signal transduction	KEGG PATHWAY	0	-	-	13	0.748731	1
map04520	Adherens junction	Cellular Processes	Cellular community - eukaryotes	KEGG PATHWAY	0	-	-	19	0.742983	1
map04218	Cellular senescence	Cellular Processes	Cell growth and death	KEGG PATHWAY	0	-	-	33	0.741955	1
map04662	B cell receptor signaling pathway	Organismal Systems	Immune system	KEGG PATHWAY	0	-	-	17	0.740184	1
map04912	GnRH signaling pathway	Organismal Systems	Endocrine system	KEGG PATHWAY	0	-	-	19	0.732147	1
map04913	Ovarian steroidogenesis	Organismal Systems	Endocrine system	KEGG PATHWAY	0	-	-	10	0.72799	1
map04622	RIG-I-like receptor signaling pathway	Organismal Systems	Immune system	KEGG PATHWAY	0	-	-	10	0.72799	1
map00534	Glycosaminoglycan biosynthesis - heparan sulfate / heparin	Metabolism	Glycan biosynthesis and metabolism	KEGG PATHWAY	0	-	-	4	0.725982	1
map00440	Phosphonate and phosphinate metabolism	Metabolism	Metabolism of other amino acids	KEGG PATHWAY	0	-	-	1	0.714975	1
map05166	Human T-cell leukemia virus 1 infection	Human Diseases	Infectious disease: viral	KEGG PATHWAY	0	-	-	44	0.709065	1
map04066	HIF-1 signaling pathway	Environmental Information Processing	Signal transduction	KEGG PATHWAY	0	-	-	20	0.706435	1
map04142	Lysosome	Cellular Processes	Transport and catabolism	KEGG PATHWAY	0	-	-	23	0.664846	1
map04930	Type II diabetes mellitus	Human Diseases	Endocrine and metabolic disease	KEGG PATHWAY	0	-	-	10	0.664308	1
map04145	Phagosome	Cellular Processes	Transport and catabolism	KEGG PATHWAY	0	-	-	31	0.663164	1
map04310	Wnt signaling pathway	Environmental Information Processing	Signal transduction	KEGG PATHWAY	0	-	-	31	0.663164	1
map04217	Necroptosis	Cellular Processes	Cell growth and death	KEGG PATHWAY	0	-	-	26	0.659691	1
map04972	Pancreatic secretion	Organismal Systems	Digestive system	KEGG PATHWAY	0	-	-	21	0.65705	1
map05200	Pathways in cancer	Human Diseases	Cancer: overview	KEGG PATHWAY	0	-	-	103	0.653381	1
map04935	Growth hormone synthesis, secretion and action	Organismal Systems	Endocrine system	KEGG PATHWAY	0	-	-	25	0.650171	1
map04012	ErbB signaling pathway	Environmental Information Processing	Signal transduction	KEGG PATHWAY	0	-	-	17	0.639898	1
map05217	Basal cell carcinoma	Human Diseases	Cancer: specific types	KEGG PATHWAY	0	-	-	12	0.638988	1
map04614	Renin-angiotensin system	Organismal Systems	Endocrine system	KEGG PATHWAY	0	-	-	3	0.638627	1
map03430	Mismatch repair	Genetic Information Processing	Replication and repair	KEGG PATHWAY	0	-	-	3	0.638627	1
map04640	Hematopoietic cell lineage	Organismal Systems	Immune system	KEGG PATHWAY	0	-	-	19	0.635852	1
map04612	Antigen processing and presentation	Organismal Systems	Immune system	KEGG PATHWAY	0	-	-	13	0.635722	1
map00532	Glycosaminoglycan biosynthesis - chondroitin sulfate / dermatan sulfate	Metabolism	Glycan biosynthesis and metabolism	KEGG PATHWAY	0	-	-	4	0.624297	1
map00981	Insect hormone biosynthesis	Metabolism	Metabolism of terpenoids and polyketides	KEGG PATHWAY	0	-	-	1	0.60989	1
map04060	Cytokine-cytokine receptor interaction	Environmental Information Processing	Signaling molecules and interaction	KEGG PATHWAY	0	-	-	37	0.609483	1
map04392	Hippo signaling pathway - multiple species	Environmental Information Processing	Signal transduction	KEGG PATHWAY	0	-	-	6	0.607831	1
map05144	Malaria	Human Diseases	Infectious disease: parasitic	KEGG PATHWAY	0	-	-	10	0.592806	1
map04212	Longevity regulating pathway - worm	Organismal Systems	Aging	KEGG PATHWAY	0	-	-	14	0.586107	1
map03440	Homologous recombination	Genetic Information Processing	Replication and repair	KEGG PATHWAY	0	-	-	6	0.583783	1
map04932	Non-alcoholic fatty liver disease	Human Diseases	Endocrine and metabolic disease	KEGG PATHWAY	0	-	-	30	0.568468	1
map04550	Signaling pathways regulating pluripotency of stem cells	Cellular Processes	Cellular community - eukaryotes	KEGG PATHWAY	0	-	-	29	0.568322	1
map04621	NOD-like receptor signaling pathway	Organismal Systems	Immune system	KEGG PATHWAY	0	-	-	27	0.568082	1
map00531	Glycosaminoglycan degradation	Metabolism	Glycan biosynthesis and metabolism	KEGG PATHWAY	0	-	-	4	0.565308	1
map04530	Tight junction	Cellular Processes	Cellular community - eukaryotes	KEGG PATHWAY	0	-	-	39	0.560422	1
map05224	Breast cancer	Human Diseases	Cancer: specific types	KEGG PATHWAY	0	-	-	32	0.546983	1
map00290	Valine, leucine and isoleucine biosynthesis	Metabolism	Amino acid metabolism	KEGG PATHWAY	0	-	-	1	0.543613	1
map00524	Neomycin, kanamycin and gentamicin biosynthesis	Metabolism	Biosynthesis of other secondary metabolites	KEGG PATHWAY	0	-	-	1	0.543613	1
map05133	Pertussis	Human Diseases	Infectious disease: bacterial	KEGG PATHWAY	0	-	-	15	0.537606	1
map04973	Carbohydrate digestion and absorption	Organismal Systems	Digestive system	KEGG PATHWAY	0	-	-	9	0.534449	1
map04926	Relaxin signaling pathway	Organismal Systems	Endocrine system	KEGG PATHWAY	0	-	-	28	0.533089	1
map05211	Renal cell carcinoma	Human Diseases	Cancer: specific types	KEGG PATHWAY	0	-	-	16	0.522516	1
map04213	Longevity regulating pathway - multiple species	Organismal Systems	Aging	KEGG PATHWAY	0	-	-	14	0.520276	1
map04064	NF-kappa B signaling pathway	Environmental Information Processing	Signal transduction	KEGG PATHWAY	0	-	-	24	0.517127	1
map04320	Dorso-ventral axis formation	Organismal Systems	Development and regeneration	KEGG PATHWAY	0	-	-	5	0.504848	1
map05214	Glioma	Human Diseases	Cancer: specific types	KEGG PATHWAY	0	-	-	17	0.492835	1
map04915	Estrogen signaling pathway	Organismal Systems	Endocrine system	KEGG PATHWAY	0	-	-	27	0.483659	1
map00982	Drug metabolism - cytochrome P450	Metabolism	Xenobiotics biodegradation and metabolism	KEGG PATHWAY	0	-	-	6	0.480911	1
map05169	Epstein-Barr virus infection	Human Diseases	Infectious disease: viral	KEGG PATHWAY	0	-	-	44	0.476793	1
map04966	Collecting duct acid secretion	Organismal Systems	Excretory system	KEGG PATHWAY	0	-	-	5	0.475445	1
map05207	Chemical carcinogenesis - receptor activation	Human Diseases	Cancer: overview	KEGG PATHWAY	0	-	-	41	0.472596	1
map04350	TGF-beta signaling pathway	Environmental Information Processing	Signal transduction	KEGG PATHWAY	0	-	-	21	0.471998	1
map05213	Endometrial cancer	Human Diseases	Cancer: specific types	KEGG PATHWAY	0	-	-	14	0.46911	1
map00232	Caffeine metabolism	Metabolism	Biosynthesis of other secondary metabolites	KEGG PATHWAY	0	-	-	1	0.466081	1
map05218	Melanoma	Human Diseases	Cancer: specific types	KEGG PATHWAY	0	-	-	17	0.46176	1
map05100	Bacterial invasion of epithelial cells	Human Diseases	Infectious disease: bacterial	KEGG PATHWAY	0	-	-	19	0.45248	1
map05226	Gastric cancer	Human Diseases	Cancer: specific types	KEGG PATHWAY	0	-	-	33	0.437202	1
map04115	p53 signaling pathway	Cellular Processes	Cell growth and death	KEGG PATHWAY	0	-	-	16	0.426477	1
map04340	Hedgehog signaling pathway	Environmental Information Processing	Signal transduction	KEGG PATHWAY	0	-	-	11	0.419017	1
map05150	Staphylococcus aureus infection	Human Diseases	Infectious disease: bacterial	KEGG PATHWAY	0	-	-	17	0.414897	1
map00280	Valine, leucine and isoleucine degradation	Metabolism	Amino acid metabolism	KEGG PATHWAY	0	-	-	9	0.404839	1
map05145	Toxoplasmosis	Human Diseases	Infectious disease: parasitic	KEGG PATHWAY	0	-	-	24	0.399935	1
map05205	Proteoglycans in cancer	Human Diseases	Cancer: overview	KEGG PATHWAY	0	-	-	48	0.399326	1
map03015	mRNA surveillance pathway	Genetic Information Processing	Translation	KEGG PATHWAY	0	-	-	16	0.394266	1
map04013	MAPK signaling pathway - fly	Environmental Information Processing	Signal transduction	KEGG PATHWAY	0	-	-	19	0.378954	1
map05142	Chagas disease	Human Diseases	Infectious disease: parasitic	KEGG PATHWAY	0	-	-	27	0.373375	1
map05132	Salmonella infection	Human Diseases	Infectious disease: bacterial	KEGG PATHWAY	0	-	-	53	0.366063	1
map04657	IL-17 signaling pathway	Organismal Systems	Immune system	KEGG PATHWAY	0	-	-	18	0.358911	1
map00740	Riboflavin metabolism	Metabolism	Metabolism of cofactors and vitamins	KEGG PATHWAY	0	-	-	2	0.327534	0.999993
map04137	Mitophagy - animal	Cellular Processes	Transport and catabolism	KEGG PATHWAY	0	-	-	16	0.330839	0.992516
map05225	Hepatocellular carcinoma	Human Diseases	Cancer: specific types	KEGG PATHWAY	0	-	-	36	0.338895	0.990837
map04390	Hippo signaling pathway	Environmental Information Processing	Signal transduction	KEGG PATHWAY	0	-	-	34	0.321584	0.990592
map05323	Rheumatoid arthritis	Human Diseases	Immune disease	KEGG PATHWAY	0	-	-	23	0.330926	0.984219
map04120	Ubiquitin mediated proteolysis	Genetic Information Processing	Folding, sorting and degradation	KEGG PATHWAY	0	-	-	26	0.333061	0.982102
map05165	Human papillomavirus infection	Human Diseases	Infectious disease: viral	KEGG PATHWAY	0	-	-	72	0.300255	0.959147
map04722	Neurotrophin signaling pathway	Organismal Systems	Nervous system	KEGG PATHWAY	0	-	-	27	0.302634	0.94917
map05140	Leishmaniasis	Human Diseases	Infectious disease: parasitic	KEGG PATHWAY	0	-	-	22	0.2872	0.943658
map05168	Herpes simplex virus 1 infection	Human Diseases	Infectious disease: viral	KEGG PATHWAY	0	-	-	49	0.288777	0.939886
map04919	Thyroid hormone signaling pathway	Organismal Systems	Endocrine system	KEGG PATHWAY	0	-	-	29	0.289994	0.935029
map05222	Small cell lung cancer	Human Diseases	Cancer: specific types	KEGG PATHWAY	0	-	-	23	0.28096	0.932032
map05321	Inflammatory bowel disease	Human Diseases	Immune disease	KEGG PATHWAY	0	-	-	16	0.255693	0.89105
map03040	Spliceosome	Genetic Information Processing	Transcription	KEGG PATHWAY	0	-	-	24	0.251799	0.886436
map04711	Circadian rhythm - fly	Organismal Systems	Environmental adaptation	KEGG PATHWAY	0	-	-	4	0.259418	0.886132
map04510	Focal adhesion	Cellular Processes	Cellular community - eukaryotes	KEGG PATHWAY	0	-	-	49	0.256775	0.885873
map00650	Butanoate metabolism	Metabolism	Carbohydrate metabolism	KEGG PATHWAY	0	-	-	5	0.263137	0.881382
map01521	EGFR tyrosine kinase inhibitor resistance	Human Diseases	Drug resistance: antineoplastic	KEGG PATHWAY	0	-	-	21	0.243512	0.866098
map05134	Legionellosis	Human Diseases	Infectious disease: bacterial	KEGG PATHWAY	0	-	-	16	0.227597	0.86287
map04620	Toll-like receptor signaling pathway	Organismal Systems	Immune system	KEGG PATHWAY	0	-	-	22	0.238693	0.857802
map04630	JAK-STAT signaling pathway	Environmental Information Processing	Signal transduction	KEGG PATHWAY	0	-	-	29	0.227926	0.854723
map04215	Apoptosis - multiple species	Cellular Processes	Cell growth and death	KEGG PATHWAY	0	-	-	9	0.216267	0.829024
map00500	Starch and sucrose metabolism	Metabolism	Carbohydrate metabolism	KEGG PATHWAY	0	-	-	8	0.141437	0.813262
map00480	Glutathione metabolism	Metabolism	Metabolism of other amino acids	KEGG PATHWAY	0	-	-	12	0.195847	0.804373
map03450	Non-homologous end-joining	Genetic Information Processing	Replication and repair	KEGG PATHWAY	0	-	-	4	0.193426	0.804001
map03420	Nucleotide excision repair	Genetic Information Processing	Replication and repair	KEGG PATHWAY	0	-	-	9	0.197635	0.802165
map05203	Viral carcinogenesis	Human Diseases	Cancer: overview	KEGG PATHWAY	0	-	-	46	0.148742	0.801812
map01522	Endocrine resistance	Human Diseases	Drug resistance: antineoplastic	KEGG PATHWAY	0	-	-	25	0.204398	0.801334
map00511	Other glycan degradation	Metabolism	Glycan biosynthesis and metabolism	KEGG PATHWAY	0	-	-	5	0.2061	0.798927
map04625	C-type lectin receptor signaling pathway	Organismal Systems	Immune system	KEGG PATHWAY	0	-	-	28	0.142598	0.793489
map05146	Amoebiasis	Human Diseases	Infectious disease: parasitic	KEGG PATHWAY	0	-	-	29	0.156282	0.792903
map05161	Hepatitis B	Human Diseases	Infectious disease: viral	KEGG PATHWAY	0	-	-	38	0.149226	0.792044
map04710	Circadian rhythm	Organismal Systems	Environmental adaptation	KEGG PATHWAY	0	-	-	10	0.180926	0.790119
map04624	Toll and Imd signaling pathway	Organismal Systems	Immune system	KEGG PATHWAY	0	-	-	12	0.152715	0.786368
map05221	Acute myeloid leukemia	Human Diseases	Cancer: specific types	KEGG PATHWAY	0	-	-	18	0.150418	0.786277
map00561	Glycerolipid metabolism	Metabolism	Lipid metabolism	KEGG PATHWAY	0	-	-	15	0.17744	0.78483
map05216	Thyroid cancer	Human Diseases	Cancer: specific types	KEGG PATHWAY	0	-	-	10	0.197712	0.784029
map04210	Apoptosis	Cellular Processes	Cell growth and death	KEGG PATHWAY	0	-	-	35	0.156665	0.783323
map00514	Other types of O-glycan biosynthesis	Metabolism	Glycan biosynthesis and metabolism	KEGG PATHWAY	0	-	-	12	0.127006	0.78245
map03022	Basal transcription factors	Genetic Information Processing	Transcription	KEGG PATHWAY	0	-	-	9	0.130787	0.777954
map04910	Insulin signaling pathway	Organismal Systems	Endocrine system	KEGG PATHWAY	0	-	-	36	0.1212	0.774336
map05212	Pancreatic cancer	Human Diseases	Cancer: specific types	KEGG PATHWAY	0	-	-	22	0.163651	0.773419
map05219	Bladder cancer	Human Diseases	Cancer: specific types	KEGG PATHWAY	0	-	-	11	0.181236	0.771929
map04110	Cell cycle	Cellular Processes	Cell growth and death	KEGG PATHWAY	0	-	-	27	0.161096	0.771916
map04668	TNF signaling pathway	Environmental Information Processing	Signal transduction	KEGG PATHWAY	0	-	-	27	0.169754	0.770596
map00513	Various types of N-glycan biosynthesis	Metabolism	Glycan biosynthesis and metabolism	KEGG PATHWAY	0	-	-	10	0.164827	0.768448
map05164	Influenza A	Human Diseases	Infectious disease: viral	KEGG PATHWAY	0	-	-	34	0.182435	0.767561
map05162	Measles	Human Diseases	Infectious disease: viral	KEGG PATHWAY	0	-	-	32	0.121372	0.761335
map04977	Vitamin digestion and absorption	Organismal Systems	Digestive system	KEGG PATHWAY	0	-	-	9	0.102621	0.722536
map04512	ECM-receptor interaction	Environmental Information Processing	Signaling molecules and interaction	KEGG PATHWAY	0	-	-	23	0.0964192	0.693013
map04623	Cytosolic DNA-sensing pathway	Organismal Systems	Immune system	KEGG PATHWAY	0	-	-	11	0.0895074	0.657023
map04380	Osteoclast differentiation	Organismal Systems	Development and regeneration	KEGG PATHWAY	0	-	-	30	0.0768452	0.589147
map00510	N-Glycan biosynthesis	Metabolism	Glycan biosynthesis and metabolism	KEGG PATHWAY	0	-	-	13	0.0779116	0.584337
map01524	Platinum drug resistance	Human Diseases	Drug resistance: antineoplastic	KEGG PATHWAY	0	-	-	18	0.0607906	0.511531
map05160	Hepatitis C	Human Diseases	Infectious disease: viral	KEGG PATHWAY	0	-	-	41	0.0633295	0.508109
map04610	Complement and coagulation cascades	Organismal Systems	Immune system	KEGG PATHWAY	0	-	-	20	0.0634936	0.497847
map05220	Chronic myeloid leukemia	Human Diseases	Cancer: specific types	KEGG PATHWAY	0	-	-	24	0.052095	0.472968
map00450	Selenocompound metabolism	Metabolism	Metabolism of other amino acids	KEGG PATHWAY	0	-	-	5	0.05467	0.471529
map03018	RNA degradation	Genetic Information Processing	Folding, sorting and degradation	KEGG PATHWAY	0	-	-	19	0.0465493	0.446098
map05417	Lipid and atherosclerosis	Human Diseases	Cardiovascular disease	KEGG PATHWAY	0	-	-	52	0.0437052	0.443479
map00071	Fatty acid degradation	Metabolism	Lipid metabolism	KEGG PATHWAY	0	-	-	12	0.0442185	0.435868
map03013	Nucleocytoplasmic transport	Genetic Information Processing	Translation	KEGG PATHWAY	0	-	-	23	0.0356099	0.396304
map05215	Prostate cancer	Human Diseases	Cancer: specific types	KEGG PATHWAY	0	-	-	29	0.0338682	0.389484
map00620	Pyruvate metabolism	Metabolism	Carbohydrate metabolism	KEGG PATHWAY	0	-	-	13	0.0318259	0.378619
map05206	MicroRNAs in cancer	Human Diseases	Cancer: overview	KEGG PATHWAY	0	-	-	48	0.0277614	0.354729
map05210	Colorectal cancer	Human Diseases	Cancer: specific types	KEGG PATHWAY	0	-	-	29	0.0261553	0.34706
map04931	Insulin resistance	Human Diseases	Endocrine and metabolic disease	KEGG PATHWAY	0	-	-	36	0.0247654	0.341762
map00900	Terpenoid backbone biosynthesis	Metabolism	Metabolism of terpenoids and polyketides	KEGG PATHWAY	0	-	-	8	0.0164374	0.298469
map04920	Adipocytokine signaling pathway	Organismal Systems	Endocrine system	KEGG PATHWAY	0	-	-	22	0.0202989	0.291796
map03020	RNA polymerase	Genetic Information Processing	Transcription	KEGG PATHWAY	0	-	-	9	0.0182395	0.286029
map05418	Fluid shear stress and atherosclerosis	Human Diseases	Cardiovascular disease	KEGG PATHWAY	0	-	-	39	0.017302	0.284247
map04975	Fat digestion and absorption	Organismal Systems	Digestive system	KEGG PATHWAY	0	-	-	15	0.0118403	0.255308
map00061	Fatty acid biosynthesis	Metabolism	Lipid metabolism	KEGG PATHWAY	0	-	-	8	0.0125178	0.254039
map03410	Base excision repair	Genetic Information Processing	Replication and repair	KEGG PATHWAY	0	-	-	11	0.0085601	0.196882
map00100	Steroid biosynthesis	Metabolism	Lipid metabolism	KEGG PATHWAY	0	-	-	9	0.00467866	0.161414
map04146	Peroxisome	Cellular Processes	Transport and catabolism	KEGG PATHWAY	0	-	-	24	0.00528387	0.140226
map04214	Apoptosis - fly	Cellular Processes	Cell growth and death	KEGG PATHWAY	0	-	-	20	0.00212259	0.0915366
map04933	AGE-RAGE signaling pathway in diabetic complications	Human Diseases	Endocrine and metabolic disease	KEGG PATHWAY	0	-	-	38	0.00177403	0.0874342
map04216	Ferroptosis	Cellular Processes	Cell growth and death	KEGG PATHWAY	0	-	-	18	0.00129703	0.0745791
map04141	Protein processing in endoplasmic reticulum	Genetic Information Processing	Folding, sorting and degradation	KEGG PATHWAY	0	-	-	51	5.85e-05	0.00672773
map03008	Ribosome biogenesis in eukaryotes	Genetic Information Processing	Translation	KEGG PATHWAY	0	-	-	34	1.43e-10	4.92e-08
map00780	Biotin metabolism	Metabolism	Metabolism of cofactors and vitamins	KEGG PATHWAY	1	0.426556	0.531997	0	-	-
map00261	Monobactam biosynthesis	Metabolism	Biosynthesis of other secondary metabolites	KEGG PATHWAY	2	0.177252	0.333475	0	-	-
map04740	Olfactory transduction	Organismal Systems	Sensory system	KEGG PATHWAY	3	0.000379319	0.00601491	0	-	-

## Sheet: Table S6
Table S6 Transcriptome KEGG enrichment analysis statistics for the starvation stress experiment
Pathway ID	Description	Category	Enriched DEGs	Pvalue corrected	Enriched DEGs	Pvalue corrected	Enriched DEGs	Pvalue corrected
Organismal Systems			Sta1d		Sta2w		Sta6w
map04972	Pancreatic secretion	Digestive system	-	-	93	5.2918e-47	94	1.25424e-33
map04974	Protein digestion and absorption	Digestive system	-	-	83	6.5362e-40	95	2.08978e-36
map04975	Fat digestion and absorption	Digestive system	-	-	22	0.00112214	29	0.0010151
map04979	Cholesterol metabolism	Digestive system	-	-	25	0.00305131	-	-
map04973	Carbohydrate digestion and absorption	Digestive system	-	-	-	-	17	0.0252311
map04920	Adipocytokine signaling pathway	Endocrine system	-	-	16	0.00766226	-	-
Metabolism
map00030	Pentose phosphate pathway	Carbohydrate metabolism	-	-	27	3.67601e-10	19	0.0123952
map00010	Glycolysis / Gluconeogenesis	Carbohydrate metabolism	-	-	43	5.11732e-09	38	0.00859782
map00051	Fructose and mannose metabolism	Carbohydrate metabolism	-	-	18	0.000186281	-	-
map00650	Butanoate metabolism	Carbohydrate metabolism	-	-	9	0.00516064	-	-
map00500	Starch and sucrose metabolism	Carbohydrate metabolism	-	-	12	0.00955553	19	0.000378512
map00620	Pyruvate metabolism	Carbohydrate metabolism	-	-	15	0.0275076	-	-
map03320	PPAR signaling pathway	Endocrine system	-	-	34	3.44334e-08	30	0.00860898
map00100	Steroid biosynthesis	Lipid metabolism	-	-	11	1.52533e-06	13	1.36389e-06
map00561	Glycerolipid metabolism	Lipid metabolism	-	-	16	0.00239367	17	0.0483542
map00061	Fatty acid biosynthesis	Lipid metabolism	-	-	7	0.00679226	-	-
map00071	Fatty acid degradation	Lipid metabolism	-	-	15	0.00697731	-	-
map00564	Glycerophospholipid metabolism	Lipid metabolism	-	-	19	0.0116754	-	-
map00591	Linoleic acid metabolism	Lipid metabolism	-	-	-	-	9	0.0380323
map00072	Synthesis and degradation of ketone bodies	Lipid metabolism	-	-	-	-	5	0.0452932
map00310	Lysine degradation	Amino acid metabolism	-	-	13	0.00776389	-	-
map00260	Glycine, serine and threonine metabolism	Amino acid metabolism	-	-	13	0.00892204	-	-
map00220	Arginine biosynthesis	Amino acid metabolism	-	-	-	-	13	0.0232195
map00480	Glutathione metabolism	Metabolism of other amino acids	-	-	14	0.0420902	-	-
map00670	One carbon pool by folate	Metabolism of cofactors and vitamins	-	-	7	0.00738111	-	-
map00982	Drug metabolism - cytochrome P450	Xenobiotics biodegradation and metabolism	-	-	12	0.0434881	19	0.00382356
Environmental Information Processing
map04080	Neuroactive ligand-receptor interaction	Signaling molecules and interaction	-	-	41	0.00018371	51	0.00238306
map04066	HIF-1 signaling pathway	Signal transduction	-	-	31	0.00959084	-	-
map04152	AMPK signaling pathway	Signal transduction	-	-	25	0.04755	-	-
Diseases
map05164	Influenza A	Infectious disease: viral	-	-	36	0.000200871	54	1.41232e-06

## Sheet: Table S7
Standard curves and variation coefficients for GOT and GPT
